# Supplementary material for: Genome-Wide Association Study Reveals the Genetic Basis of Duck Plumage Colors
Source: Genes (Basel). 2023 Mar 31;14(4):856. doi: 10.3390/genes14040856 (PMC10137861; doi:10.3390/genes14040856)
Supplement: Supplementary file 1 [file genes-14-00856-s001.zip]

Archive with 1 entries (1 files):
- genes-2247379-supplementary.pdf
